# Supplementary material for: Genetic Evolution and Implications of the Mitochondrial Genomes of Two Newly Identified Taenia spp. in Rodents From Qinghai-Tibet Plateau
Source: Front Microbiol. 2021 Mar 23;12:647119. doi: 10.3389/fmicb.2021.647119 (PMC8021716; doi:10.3389/fmicb.2021.647119)
Supplement: Supplementary Table 1 — Detailed sample collection data. [file Table_1.xlsx]

## Sheet: Sheet1
Table S1 | Detailed sample collection data
Location	Host	No. infected	No. sampled	Infection prevalence	Average No. of parasites
					Enterocoelia	Thorax
Darlag county (33°43` N; 99°38` E; altitude at 4068 m)	Pika	3	76	0.0395	27.67±17.50	0
	Vole	12	73	0.1644	41.17±88.91	2.25±1.66
Jiuzhi county (33°19` N; 100°32` E; altitude at 3832 m)	Pika	3	49	0.0601	14.67±11.59	0
	Vole	4	102	0.0392	16.00±11.34	0.50±1.00
